# Supplementary material for: Loneliness by Design: The Structural Logic of Isolation in Engagement-Driven Systems
Source: Int J Environ Res Public Health. 2025 Sep 6;22(9):1394. doi: 10.3390/ijerph22091394 (PMC12470018; doi:10.3390/ijerph22091394)
Supplement: Supplementary file 1 [file ijerph-22-01394-s001.zip]

Archive with 1 entries (1 files):
- ijerph-3751322-supplementary.pdf
